# Supplementary material for: Circularity in Europe strengthens the sustainability of the global food system
Source: Nat Food. 2023 Apr 17;4(4):320–30. doi: 10.1038/s43016-023-00734-9 (PMC10154194; doi:10.1038/s43016-023-00734-9)
Supplement: Supplementary file 2 — Raw data underlying the figures within the paper. [file 43016_2023_734_MOESM2_ESM.xlsx]

## Sheet: foodgroup
foodgroup	unit	AgriBase	CirAgri	CirHealth	CirPop+
RedMeat	g(fw)/day/capita	67.7903	66.7513	23.3183	19.7366
Chicken	g(fw)/day/capita	37.0679	37.4955	10.6099	5.21267
Fish	g(fw)/day/capita	16.5914	24.7319	11.9938	10.9925
Dairy	g(fw)/day/capita	418.405	585.673	384.998	458.221
Eggs	g(fw)/day/capita	27.1518	27.1518	17.9906	0.896302
OilFat	g(fw)/day/capita	47.5846	47.0505	35.722	34.1009
Legumes	g(fw)/day/capita	12.4951	9.63836	11.2994	0.385158
NutsSeeds	g(fw)/day/capita	3.66064	7.01517	4.11337	4.83636
Vegetables	g(fw)/day/capita	89.3639	110.12	202.24	315.909
Fruits	g(fw)/day/capita	148.249	134.125	128.93	146.078
Tubers	g(fw)/day/capita	27.3565	114.392	81.2219	41.6836
Grains	g(fw)/day/capita	116.765	246	332.745	387.885
Sugars	g(fw)/day/capita	111.684	111.684	30.8318	5.64974
other	g(fw)/day/capita	71.9935	203.415	0	0

## Sheet: Nutrients
nutrient	unit	AgriBase	CirAgri	CirHealth	CirPop+
A	ug /day/capita	714.436	1103.37	1351.68	1844.43
ALA	g C18:3 /day/capita	1.24139	3.23722	2.46251	2.34886
B1	mg /day/capita	1.15314	2.09222	1.67581	1.6087
B12	ug /day/capita	3.82501	6.08163	4.00241	4.23106
B2	mg /day/capita	1.44672	2.22218	1.64724	1.86972
B3	mg /day/capita	17.2612	19.7328	16.7916	15.7028
B6	mg /day/capita	1.73293	2.97388	2.48611	2.94451
B9	ug /day/capita	248.514	513.615	500.048	654.693
C	mg /day/capita	59.4656	129.251	90.1704	111.18
Ca	mg /day/capita	868.008	1013.56	750	873.354
Carbohydrates	g /day/capita	274.649	368.292	369.239	387.397
Cholestrol	mg /day/capita	275.107	280.147	155.903	107.098
Cu	mg /day/capita	0.98299	1.87668	1.73631	1.86213
D	ug /day/capita	4.91632	7.04994	2.88341	2.86587
DHA	g C22:6 /day/capita	0.210823	0.532105	0.185858	0.193294
E	mg /day/capita	11.1163	18.4239	14.6726	14.5602
Energy	kcal /day/capita	2175.86	2694.65	2304.36	2369.27
EPA	g C20:5 /day/capita	0.142331	0.389443	0.130364	0.139264
Fat_total	g /day/capita	92.8901	100.385	72.6797	78.4489
Fe	mg /day/capita	9.49028	16.2032	16.5183	18.2491
Fiber	g /day/capita	19.4769	29.6418	44.8298	71.3475
HIS	g /day/capita	1.99165	2.27152	1.85897	1.72807
I	ug /day/capita	166.28	235.484	150.19	173.564
ILE	g /day/capita	3.09175	3.52463	2.59116	2.45932
K	mg /day/capita	2970.48	4231.87	3544.2	4156.98
LA	g C18:2 /day/capita	12.813	20.1504	19.5501	17.0919
LEU	g /day/capita	5.21146	6.70936	5.51148	5.94259
LYS	g /day/capita	4.57315	4.86393	3.32773	3.10695
MET	g /day/capita	1.52273	1.6968	1.31623	1.24996
Mg	mg /day/capita	365.144	615.61	594.525	681.864
N		11.2854	13.325	10.4615	10.3174
Na	mg /day/capita	705.279	572.785	455.726	520.929
P	mg /day/capita	1321.1	1949.68	1707.11	1756.14
PHE	g /day/capita	2.98608	3.46255	2.93674	2.77183
Protein	g /day/capita	68.9497	82.4729	63.9809	63.617
Se	ug /day/capita	97.1898	122.287	119.877	107.779
THR	g /day/capita	2.50503	3.05064	2.34197	2.25035
TRP	g /day/capita	0.80942	0.826342	0.669817	0.603181
VAL	g /day/capita	3.52759	4.11331	3.31197	3.53176
VitK	ug /day/capita	226.117	566.091	686.508	1165.86
Water		747.107	1151.82	756.449	886.045
Weight	g /day/capita	1196.16	1725.24	1276.01	1431.59
Zn	mg /day/capita	9.33683	13.4367	11.523	11.8817

## Sheet: Land
C	crop_group	unit	AgriBase	CirAgri	CirHealth	CirPop+
Austria	cereals	ha	775788	143738	185702	631105
Austria	fibres	ha	471	0	0	0
Austria	forage	ha	1.55836e+06	162634	179602	1.53003e+06
Austria	fruits	ha	54589	0	157696	11126
Austria	oilcrops	ha	142840	0	55133.7	5128.22
Austria	other	ha	235	0	0	0
Austria	pulses	ha	22904	0	0	0
Austria	roots&tubers or starchy roots	ha	22349	0	6303.53	110264
Austria	stimulant	ha	40
Austria	sugar crops	ha	45097	-1.13687e-10	8036.38	299811
Austria	vegetables	ha	15527	306372	17166.9	45723.4
Belgium	cereals	ha	323072	133042	69753.6	244932
Belgium	fibres	ha	11189	0	0	0
Belgium	forage	ha	579957	79666	86346.1	800741
Belgium	fruits	ha	19874	0	4359.14	0
Belgium	oilcrops	ha	22449	106354	12857.4	910.622
Belgium	other	ha	198	0	0	0
Belgium	pulses	ha	1645	0	44010.8	0
Belgium	roots&tubers or starchy roots	ha	79275	0	8837.25	236.659
Belgium	stimulant	ha	67	0	2555.45	92515
Belgium	sugar crops	ha	61414	0	16670.1	5188.85
Belgium	treenuts	ha	162	0	0	0
Belgium	vegetables	ha	69341	0	72055.1	2798.53
Bulgaria	cereals	ha	1781070	155624	248779	1.30921e+06
Bulgaria	fibres	ha	554	0	9376.3	7197.64
Bulgaria	forage	ha	1803335	89668	250848	1.79307e+06
Bulgaria	fruits	ha	125431	0	130534	180467
Bulgaria	oilcrops	ha	918959	1.2059e+06	157157	1.4407e+06
Bulgaria	other	ha	47618	0	0	0
Bulgaria	pulses	ha	6861	0	243827	8132.09
Bulgaria	roots&tubers or starchy roots	ha	14675	0	61350.7	0
Bulgaria	stimulant	ha	24694	0	0	0
Bulgaria	treenuts	ha	6429	0	246939	0
Bulgaria	vegetables	ha	24557	0	95024.5	628.739
Croatia	cereals	ha	543601	184434	134317	208917
Croatia	forage	ha	391931	40000	97520.5	119030
Croatia	fruits	ha	56318	0	4958.95	24481.8
Croatia	oilcrops	ha	124307	184434	62991.4	126500
Croatia	pulses	ha	3107	0	7665.14	0
Croatia	roots&tubers or starchy roots	ha	11944	0	27332	33948.4
Croatia	stimulant	ha	5362	0	6635.88	33985.2
Croatia	sugar crops	ha	22874	0	17278.9	0
Croatia	treenuts	ha	7690	0	22322.7	7376.79
Croatia	vegetables	ha	40512	0	25773.5	508.582
Cyprus	cereals	ha	33321	0	6098.23	0
Cyprus	forage	ha	4878	0	4175.33	42131.6
Cyprus	fruits	ha	15419	35561.2	8951.28	27986
Cyprus	oilcrops	ha	11558	0	0	0
Cyprus	pulses	ha	853	0	2702.75	0
Cyprus	roots&tubers or starchy roots	ha	4847	0	0	104.479
Cyprus	stimulant	ha	27
Cyprus	treenuts	ha	3784	0	10902.4	959.674
Cyprus	vegetables	ha	3808	0	2614.69	496.424
Czechia	cereals	ha	1449950	481713	427558	1.0223e+06
Czechia	fibres	ha	55	0	0	0
Czechia	forage	ha	1034886	41261	70530.8	1.97351e+06
Czechia	fruits	ha	38803	0	33014.9	22387.7
Czechia	oilcrops	ha	480453	522974	469668	37266.2
Czechia	other	ha	8571	0	0	0
Czechia	pulses	ha	29591	0	0	0
Czechia	roots&tubers or starchy roots	ha	27422	0	4554.38	0
Czechia	sugar crops	ha	55726	0	21537.4	2485.23
Czechia	treenuts	ha	199	0	245.755	0
Czechia	vegetables	ha	9895	0	13538.4	4631.69
Denmark	cereals	ha	1458830	0	248657	17526.7
Denmark	forage	ha	765995	921394	629882	1.82313e+06
Denmark	fruits	ha	7202	0	19137.2	0
Denmark	oilcrops	ha	160681	232755	67687.3	28582.8
Denmark	other	ha	84	0	0	0
Denmark	pulses	ha	8333	0	0	0
Denmark	roots&tubers or starchy roots	ha	39665	0	46416.7	66336.8
Denmark	sugar crops	ha	38756	0	1851.38	0
Denmark	treenuts	ha	6
Denmark	vegetables	ha	10996	0	71805.7	159572
Estonia	cereals	ha	290739	17442.2	28775.7	62666
Estonia	forage	ha	493458	169388	190830	507067
Estonia	fruits	ha	7468	0	0	26340.2
Estonia	oilcrops	ha	89919	93415.1	25016.9	120102
Estonia	pulses	ha	6929	0	693.696	0
Estonia	roots&tubers or starchy roots	ha	9263	0	4871.38	11403.4
Estonia	vegetables	ha	3079	0	29694.7	157947
Finland	cereals	ha	1043262	0	30495.6	152177
Finland	forage	ha	698186	892718	1.25576e+06	758892
Finland	fruits	ha	6848	0	24642.8	0
Finland	oilcrops	ha	109869	0	6006.62	17818.3
Finland	pulses	ha	5032	0	0	0
Finland	roots&tubers or starchy roots	ha	25332	0	433.461	298976
Finland	sugar crops	ha	14500	0	29619.8	0
Finland	vegetables	ha	9242	0	3061.01	587895
France	cereals	ha	8974081	2.14312e+06	2.05941e+06	7.92001e+06
France	fibres	ha	66481	0	0	0
France	forage	ha	13680334	3402067	3.93053e+06	1.36692e+07
France	fruits	ha	914284	0	289947	140624
France	oilcrops	ha	2323416	2.14312e+06	1.061e+06	1.76434e+06
France	other	ha	770	0	0	0
France	pulses	ha	314470	0	257211	0
France	roots&tubers or starchy roots	ha	166256	0	136558	2.44713e+06
France	stimulant	ha	6574	0	185.849	20786.3
France	sugar crops	ha	382858	607347	176146	988097
France	treenuts	ha	30830	0	110624	0
France	vegetables	ha	244534	0	232000	119701
Germany	cereals	ha	6.26827e+06	547774	746883	5.65899e+06
Germany	forage	ha	7445250	2577330	2.67498e+06	7.41049e+06
Germany	fruits	ha	177939	0	199398	37332.7
Germany	oilcrops	ha	1464068	2.31259e+06	1.10433e+06	2.13106e+06
Germany	other	ha	18475	0	0	0
Germany	pulses	ha	93962	0	0	0
Germany	roots&tubers or starchy roots	ha	258924	0	66330.7	3902.66
Germany	stimulant	ha	2689	0	3840.13	142463
Germany	sugar crops	ha	381944	0	22364.2	96129.1
Germany	treenuts	ha	5432	0	183148	123848
Germany	vegetables	ha	109281	50048.6	458668	357073
Greece	cereals	ha	1167868	456066	451677	1.09452e+06
Greece	fibres	ha	260000	0	379865	142268
Greece	forage	ha	3847387	682420	108565	4.91557e+06
Greece	fruits	ha	256374	0	75000.6	122570
Greece	oilcrops	ha	865657	226354	77111.9	3688.12
Greece	other	ha	697	0	0	0
Greece	pulses	ha	27520	0	142978	4.20589
Greece	roots&tubers or starchy roots	ha	45079	0	3074.54	0
Greece	stimulant	ha	15984	0	21416.6	8932.43
Greece	sugar crops	ha	15798	0	8325.58	477.5
Greece	treenuts	ha	39117	0	21158.2	0
Greece	vegetables	ha	117173	0	69207.6	15534.3
Hungary	cereals	ha	2605280	34284.1	184625	1.91331e+06
Hungary	fibres	ha	258	0	0	0
Hungary	forage	ha	895222	14467	39490.6	827675
Hungary	fruits	ha	163043	0	78281.5	23017.1
Hungary	oilcrops	ha	855563	1.49993e+06	890833	1.80712e+06
Hungary	other	ha	5429	0	0	0
Hungary	pulses	ha	19360	0	3384.45	0
Hungary	roots&tubers or starchy roots	ha	21189	8473.15	261939	16839.5
Hungary	stimulant	ha	6154	0	67584.7	0
Hungary	sugar crops	ha	14253	256649	29988.3	115.534
Hungary	treenuts	ha	4916	0	184644	369.031
Hungary	vegetables	ha	68225	0	63840.2	12597
Ireland	cereals	ha	290570	76448.7	26645.5	188669
Ireland	forage	ha	4206319	81856	141741	4.20971e+06
Ireland	fruits	ha	1871	0	0.2075	0
Ireland	oilcrops	ha	8901	38224.4	6880.26	32813.7
Ireland	other	ha	40
Ireland	pulses	ha	3834	0	0	0
Ireland	roots&tubers or starchy roots	ha	11599	0	3815.65	0
Ireland	sugar crops	ha	1386	0	3735.54	72895.7
Ireland	vegetables	ha	6640	0	13252.7	0
Italy	cereals	ha	3465175	553876	602003	2.3629e+06
Italy	fibres	ha	823	0	0	0
Italy	forage	ha	6741270	1985000	2.04821e+06	1.08457e+07
Italy	fruits	ha	1288824	417094	458003	28742.8
Italy	oilcrops	ha	1467107	1.47517e+06	932472	222803
Italy	pulses	ha	85525	0	132555	4846.12
Italy	roots&tubers or starchy roots	ha	65492	0	8311.11	9019.54
Italy	stimulant	ha	26165	0	33758.2	43643.8
Italy	sugar crops	ha	61850	0	30253.8	11191.9
Italy	treenuts	ha	178589	0	115500	5144.75
Italy	vegetables	ha	522022	0	48533.6	209623
Latvia	cereals	ha	513269	106859	51399.1	206958
Latvia	fibres	ha	67
Latvia	forage	ha	650975	0	135849	576319
Latvia	fruits	ha	5911	0	33211.4	11079.4
Latvia	oilcrops	ha	107761	106859	36745.9	149489
Latvia	pulses	ha	2972	106859	17672.3	1369.58
Latvia	roots&tubers or starchy roots	ha	29934	0	5331.51	0.418349
Latvia	vegetables	ha	9177	0	38742.5	200885
Lithuania	cereals	ha	947035	0	43895.5	852938
Lithuania	fibres	ha	22
Lithuania	forage	ha	1227815	620406	773948	1.35672e+06
Lithuania	fruits	ha	22566	0	40316.2	216569
Lithuania	oilcrops	ha	236000	310203	21551	3883.42
Lithuania	other	ha	11899	0	0	0
Lithuania	pulses	ha	48003	0	6108.13	0
Lithuania	roots&tubers or starchy roots	ha	40300	0	27001.4	5539.82
Lithuania	sugar crops	ha	16001	0	5110.99	32176.6
Lithuania	vegetables	ha	12311	0	7962.09	36735.8
Luxembourg	cereals	ha	25248	10420.1	7252.66	14244.3
Luxembourg	forage	ha	68138	95488	1414.59	61649.6
Luxembourg	fruits	ha	1530	0	2768.36	2198
Luxembourg	oilcrops	ha	4673	5210.07	1910.91	9366.32
Luxembourg	pulses	ha	302	0	0	0
Luxembourg	roots&tubers or starchy roots	ha	617	0	2204.5	0
Luxembourg	treenuts	ha	12
Luxembourg	vegetables	ha	43
Malta	cereals	ha	2293	3161.25	1251.59	1823.37
Malta	forage	ha	1140	0	908.388	0
Malta	fruits	ha	1948	0	985.508	5806.62
Malta	oilcrops	ha	10
Malta	pulses	ha	482	1580.62	538.688	0
Malta	roots&tubers or starchy roots	ha	498	0	885.398	0
Malta	vegetables	ha	3615	0	148.276	10.7358
Netherlands	cereals	ha	210118	0	59129.8	254429
Netherlands	fibres	ha	3005	0	0	0
Netherlands	forage	ha	1006214	181400	188880	1.10699e+06
Netherlands	fruits	ha	21267	0	21166.4	22840.1
Netherlands	oilcrops	ha	4956	0	1699.77	28953.6
Netherlands	other	ha	220	0	0	0
Netherlands	pulses	ha	2991	0	10652.4	0
Netherlands	roots&tubers or starchy roots	ha	157057	0	23508.4	0
Netherlands	sugar crops	ha	72197	0	12120.8	374.399
Netherlands	vegetables	ha	89654	173910	36353.1	127245
Poland	cereals	ha	6.6413e+06	0	376629	2.11997e+06
Poland	fibres	ha	1446	0	0	0
Poland	forage	ha	3541462	3.60366e+06	3.06327e+06	7.30748e+06
Poland	fruits	ha	398089	0	300822	5256.53
Poland	oilcrops	ha	892930	802492	295427	20145.4
Poland	other	ha	1849	0	0	0
Poland	pulses	ha	152035	0	194035	0
Poland	roots&tubers or starchy roots	ha	438361	0	26856	1.19082e+06
Poland	stimulant	ha	16240	0	139.4	0
Poland	sugar crops	ha	203224	0	35967	70593
Poland	treenuts	ha	28481	0	31031.3	73146.5
Poland	vegetables	ha	189056	0	59659.5	1.6682e+06
Portugal	cereals	ha	286099	0	54068.3	364575
Portugal	forage	ha	1803400	516771	58679	1.87164e+06
Portugal	fruits	ha	245849	0	183617	48320
Portugal	oilcrops	ha	363621	0	2456.27	321.624
Portugal	other	ha	17
Portugal	pulses	ha	5399	0	93967.5	0.686834
Portugal	roots&tubers or starchy roots	ha	28153	0	19779.9	752.424
Portugal	stimulant	ha	338	0	0	0
Portugal	sugar crops	ha	266	0	26137.9	0
Portugal	treenuts	ha	64543	0	4381.88	135428
Portugal	vegetables	ha	84206	0	71065.3	419237
Romania	cereals	ha	5.12776e+06	11813	376237	3.65479e+06
Romania	fibres	ha	16
Romania	forage	ha	5034433	998840	1.17188e+06	5.21134e+06
Romania	fruits	ha	356895	647929	149932	154769
Romania	oilcrops	ha	1367801	2.34466e+06	1.30955e+06	2.74473e+06
Romania	other	ha	54851	0	0	0
Romania	pulses	ha	51253	0	298287	95.1014
Romania	roots&tubers or starchy roots	ha	251878	0	198928	0
Romania	stimulant	ha	1355	0	0	2340.17
Romania	sugar crops	ha	20527	0	36866.9	0
Romania	treenuts	ha	1515	0	49080.9	103887
Romania	vegetables	ha	236859	0	397081	145461
Slovakia	cereals	ha	720957	0	264107	957932
Slovakia	fibres	ha	75	0	0	0
Slovakia	forage	ha	613229	277028	108341	178014
Slovakia	fruits	ha	24073	0	891.213	0
Slovakia	oilcrops	ha	266318	277028	115918	614.649
Slovakia	other	ha	613	0	0	0
Slovakia	pulses	ha	10091	0	6348.89	403.911
Slovakia	roots&tubers or starchy roots	ha	10996	0	12355.3	0.0150311
Slovakia	stimulant	ha	13
Slovakia	sugar crops	ha	17327	0	6662.84	620.744
Slovakia	treenuts	ha	1422	0	6014.41	80.8507
Slovakia	vegetables	ha	24119	0	30610.6	432.381
Slovenia	cereals	ha	94438	42257.9	27926.5	25412.3
Slovenia	forage	ha	389337	0	2556.16	391068
Slovenia	fruits	ha	20084	0	9364.61	23307.5
Slovenia	oilcrops	ha	6070	21129	6435.45	45772.6
Slovenia	other	ha	1820	0	0	0
Slovenia	pulses	ha	1128	0	0	0
Slovenia	roots&tubers or starchy roots	ha	4777	0	3681.03	2.88628
Slovenia	treenuts	ha	216	0	89.9731	6004.92
Slovenia	vegetables	ha	3588	0	13016.5	2939.22
Spain	cereals	ha	5.9646e+06	5.08792e+06	3.98713e+06	6.27776e+06
Spain	fibres	ha	63001	0	37681.7	25259.5
Spain	forage	ha	12215030	1039667	1.55827e+06	1.22782e+07
Spain	fruits	ha	1645300	0	114100	2.34294e+06
Spain	oilcrops	ha	3318541	0	233165	1503.8
Spain	other	ha	11056	0	0	0
Spain	pulses	ha	377756	0	169005	354859
Spain	roots&tubers or starchy roots	ha	83094	656112	431121	5971.67
Spain	stimulant	ha	10274	0	0	75681.7
Spain	sugar crops	ha	46039	0	34976.7	1991.43
Spain	treenuts	ha	602531	0	8071.6	431.717
Spain	vegetables	ha	304755	0	183415	2.60931e+06
Sweden	cereals	ha	951965	0	117.987	559131
Sweden	forage	ha	1610275	1114673	1.11828e+06	1.65078e+06
Sweden	fruits	ha	4352	0	0	24.5607
Sweden	oilcrops	ha	114361	6348.94	139.761	31386.8
Sweden	pulses	ha	30574	0	0	0
Sweden	roots&tubers or starchy roots	ha	27215	0	3.83428	4272.04
Sweden	sugar crops	ha	39114	0	5.53369	5650.02
Sweden	vegetables	ha	15745	0	0.248194	532667
United Kingdom	cereals	ha	3038654	680108	535311	2.60195e+06
United Kingdom	fibres	ha	10960	0	0	0
United Kingdom	forage	ha	12892322	1250332	1.4164e+06	1.27032e+07
United Kingdom	fruits	ha	29275	0	92187.4	3812.5
United Kingdom	oilcrops	ha	675037	965220	434326	1.55112e+06
United Kingdom	other	ha	809	0	0	0
United Kingdom	pulses	ha	237999	0	0	0
United Kingdom	roots&tubers or starchy roots	ha	142666	0	192416	262604
United Kingdom	sugar crops	ha	115070	0	4110.7	0
United Kingdom	vegetables	ha	115996	0	206237	118272

## Sheet: Total Land
LandType	unit	AgriBase	CirAgri	CirHealth	CirPop+
Crop-land	ha	104590996	4.96979e+07	4.94461e+07	1.01784e+08
Grass-land	ha	67134866	158672	480534	6.56358e+07
Total	ha	171725862	4.98565e+07	4.99266e+07	1.6742e+08

## Sheet: Animal numbers
APS	unit	AgriBase	CirAgri	CirHealth	CirPop+
Beef	animals/year	1.63148e+07	0	1.52365e+06	99776
Broiler	animals/year	1.28463e+09	8.45793e+08	2.65242e+08	3.50962e+08
Dairy	animals/year	7.39162e+07	5.46218e+07	4.10653e+07	1.72709e+08
Layer	animals/year	7.83142e+08	7.51872e+08	5.28772e+08	5.52838e+07
Pig	animals/year	2.41173e+08	3.03647e+08	5.27997e+07	96697.1
Salmon	animals/year	3.9633e+09	1.45305e+10	4.19688e+09	1.13551e+10
Tilapia	animals/year	1.96645e+10	2.79359e+10	5.48427e+10	1.42904e+11

## Sheet: Animal feed
APS	source	unit	AgriBase	CirAgri	CirHealth	CirPop+
Beef	Food product	tonnes/year	5.10821e+06	0	298553	41065.7
Beef	Processing by-product	tonnes/year	8.34736e+06	0	2.22673e+06	50668.6
Beef	Forage product	tonnes/year	1.92674e+07	0	1.10172e+06	239718
Beef	Grass product	tonnes/year	5.85308e+07	0	4.78088e+06	307122
Broiler	Food product	tonnes/year	2.82625e+06	0	928325	38543.5
Broiler	Processing by-product	tonnes/year	1.95684e+07	5.59616e+06	4.3489e+06	4.30279e+06
Broiler	Forage product	tonnes/year	3.84307e+07	2.06759e+07	4.20223e+06	992392
Broiler	Waste	tonnes/year	0	5.80132e+06	1.37796e+06	9.47782e+06
Dairy	Food product	tonnes/year	1.7488e+07	4.68896e+06	733725	3.154e+06
Dairy	Processing by-product	tonnes/year	2.05431e+07	9.59308e+06	2.12537e+07	3.78679e+07
Dairy	Forage product	tonnes/year	1.19608e+08	1.13239e+08	7.33356e+07	3.26275e+08
Dairy	Grass product	tonnes/year	2.25777e+08	1.65683e+08	1.22962e+08	5.47258e+08
Layer	Food product	tonnes/year	3.84838e+06	0	546712	35527.3
Layer	Processing by-product	tonnes/year	1.12766e+07	1.00618e+07	9.0208e+06	335027
Layer	Forage product	tonnes/year	9.90437e+06	1.38906e+07	5.86696e+06	77557.4
Layer	Waste	tonnes/year	0	641689	1.22695e+06	1.31275e+06
Pig	Food product	tonnes/year	74261.7	0	172029	123.209
Pig	Processing by-product	tonnes/year	5.13429e+07	1.87624e+07	5.74174e+06	6753.7
Pig	Forage product	tonnes/year	3.10874e+07	4.76086e+07	8.52875e+06	710.389
Pig	Waste	tonnes/year	0	634334	685065	14733.5
Salmon	Food product	tonnes/year	828048	5.47146e+06	2.0071e+06	4.18146e+06
Salmon	Processing by-product	tonnes/year	2.6075e+06	4.25833e+06	1.02628e+06	2.32284e+06
Salmon	Forage product	tonnes/year	1.53734e+06	1373.95	11304.3	4.49314e+06
Salmon	Waste	tonnes/year	0	2.83789e+06	749053	3.81328e+06
Tilapia	Food product	tonnes/year	61259.5	0	146190	42741.7
Tilapia	Processing by-product	tonnes/year	3.59264e+06	1.50877e+06	4.14423e+06	1.24365e+07
Tilapia	Forage product	tonnes/year	9.96099e+06	1.89738e+06	1.75006e+07	4.94493e+06
Tilapia	Waste	tonnes/year	0	495974	330784	1.36119e+06

## Sheet: Biomass Flows
source	target	unit	AgriBase	CirAgri	CirHealth	CirPop+
Animal production	Fertiliser	tonnes(fm)/year	7.06156e+06	1.01599e+06	1.05114e+06	3.4988e+06
Animal production	Processing	tonnes(fm)/year	3.44042e+07	3.44874e+07	1.73613e+07	5.87791e+07
Animal sourced food	Human food consumption	tonnes(fm)/year	2.07078e+07	2.31762e+07	1.40281e+07	3.93238e+07
Animal sourced food	Unutilised	tonnes(fm)/year	2.39496e+06	2.68589e+06	1.27291e+06	3.06372e+06
Animal sourced food	Waste	tonnes(fm)/year	1.28959e+06	1.44625e+06	685414	1.6497e+06
Artificial fertiliser	Fertiliser	tonnes(fm)/year	4.24713e+07	3.22476e+07	2.92447e+07	7.28214e+07
By-products	Animal feed consumption	tonnes(fm)/year	6.45034e+07	4.1928e+07	3.79088e+07	4.35666e+07
By-products	Unutilised	tonnes(fm)/year	2.97203e+06	1.77125e+06	1.78089e+06	1.45153e+06
Crop production	Processing	tonnes(fm)/year	4.56863e+08	3.34344e+08	2.60067e+08	5.60805e+08
Crop production	Waste	tonnes(fm)/year	9.95659e+06	7.28025e+06	7.74116e+06	1.20297e+07
Forage products	Animal feed consumption	tonnes(fm)/year	1.93609e+08	1.7443e+08	8.30459e+07	2.90989e+08
Forage products	Unutilised	tonnes(fm)/year	1.01899e+07	9.18054e+06	4.37084e+06	1.53152e+07
Grass production	Processing	tonnes(fm)/year	1.45703e+08	3.03752e+07	3.12583e+07	1.45425e+08
Grass products	Animal feed consumption	tonnes(fm)/year	7.14815e+07	2.73376e+07	2.6951e+07	1.28557e+08
Grass products	Unutilised	tonnes(fm)/year	7.94239e+06	3.03752e+06	2.99455e+06	1.42842e+07
Human excreta	Fertiliser	tonnes(fm)/year	3.22431e+06	3.22431e+06	3.22431e+06	3.22431e+06
Marine fisheries	Processing	tonnes(fm)/year	610229	610229	610229	610229
Plant sourced food	Animal feed consumption	tonnes(fm)/year	2.79588e+07	9.72924e+06	4.33761e+06	6.72574e+06
Plant sourced food	Human food consumption	tonnes(fm)/year	6.61027e+07	8.26066e+07	8.41721e+07	2.15553e+08
Plant sourced food	Unutilised	tonnes(fm)/year	8.72738e+06	1.29975e+07	1.62018e+07	4.53094e+07
Plant sourced food	Waste	tonnes(fm)/year	3.92247e+06	6.72293e+06	8.60112e+06	2.42068e+07
Processing	Animal sourced food	tonnes(fm)/year	2.43923e+07	2.73083e+07	1.59864e+07	4.40372e+07
Processing	By-products	tonnes(fm)/year	6.74755e+07	4.36993e+07	3.96897e+07	4.50182e+07
Processing	Forage products	tonnes(fm)/year	2.03799e+08	1.83611e+08	8.74168e+07	3.06305e+08
Processing	Grass products	tonnes(fm)/year	7.94239e+07	3.03752e+07	2.99455e+07	1.42842e+08
Processing	Plant sourced food	tonnes(fm)/year	1.06711e+08	1.12056e+08	1.13313e+08	2.91794e+08
Processing	Unutilised	tonnes(fm)/year	1.67883e+07	4.17529e+06	5.2884e+06	4.96072e+06
Processing	Waste	tonnes(fm)/year	1.68293e+07	1.40377e+07	1.43993e+07	3.2444e+07
Waste	Animal feed consumption	tonnes(fm)/year		9.5534e+06	3.54654e+06	1.43606e+07
Waste	Fertiliser	tonnes(fm)/year	2.89046e+07	1.09116e+07	2.57878e+07	4.31564e+07
